# Supplementary material for: Drift macroalgal distribution in northern Gulf of Mexico seagrass meadows
Source: PeerJ. 2022 Aug 23;10:e13855. doi: 10.7717/peerj.13855 (PMC9415429; doi:10.7717/peerj.13855)
Supplement: Supplemental Information 1 — Data used to run analysis. The data shows environmental and vegetation estimates at each field location across our 5 sampling regions. [file peerj-10-13855-s001.xlsx]

## Sheet: Ch1 data
site	station	sample_period	date	AVG_tot_per_cov	AVG_Per_cov_tt	AVG__percov_hw	AVG_Per_cov_sf	AVG drift percent cover	Avg_tot_sht_count	Avg_canopy height	trawl_distance_m	trawl_width_m	trawl_height	Trawl_Distance_m3	Trawl_Distance_Hectare	env_lat	env_long	AVG_Atten_Coeff	macro_weight_g_trawl	Macro_weight_by_hectare_trawl	Macro_weight_g_m2_trawl	depth	secchi	temp	salinity	do	macro_weight_sled	site	station	sample_period
CB	10G	early	2018-05-22	81	71.5833	1	0	20.1667	5.91667	285.333	84.4296	4	2	675.437	0.0675437	27.8619	-97.1427	0.163623	20800	307949	50.4834	75	>depth	27.5	33.5	7.4	734.4	CB	10G	early
CB	12G	early	2018-05-21	79.5833	39.5833	3.41667	32.25	23.1667	7.16667	362.333	132.283	4	2	1058.27	0.105827	27.9305	-97.1068	1.25134	28150	266001	43.6068	85	47	26.4	33.8	6.52	972.21	CB	12G	early
CB	14G	early	2018-05-21	92.3333	69	25	9.16667	0.666667	12	364.917	174.955	4	2	1399.64	0.139964	27.9446	-97.1001	0.0941756	17950	128247	21.0241	115	>depth	27	33.8	7.09	137.42	CB	14G	early
CB	15G	early	2018-05-22	93.3333	67.3333	22.5	0	18	16.75	368.75	81.6864	4	2	653.491	0.0653491	27.8724	-97.1483	0.316077	11050	169092	27.72	112	>depth	26.6	33.3	5.33	2486.86	CB	15G	early
CB	19G	early	2018-05-22	80.5	77.25	8.66667	0	15.6667	10.6667	389.833	89.0016	4	2	712.013	0.0712013	27.8657	-97.148	0.216687	26600	373589	61.2441	80	>depth	26.9	32.7	6.82	366.3	CB	19G	early
CB	1G	early	2018-05-22	74.6667	23.3333	60.5	0	0	2	119.583	102.108	4	2	816.864	0.0816864	27.7571	-97.1557	0.97384	420	5141.61	0.842888	120	57	26.6	36.4	5.02	0	CB	1G	early
CB	23G	early	2018-05-21	84.9167	50.0833	26.5833	16.8333	13.5833	15	321.417	120.701	4	2	965.606	0.0965606	27.9583	-97.0913	0.122573	26250	271850	44.5656	100	>depth	26.6	33.9	4.96	265.32	CB	23G	early
CB	28G	early	2018-05-23	91.6667	91.6667	0	23.75	13.8333	5.91667	470.083	89.0016	4	2	712.013	0.0712013	27.8971	-97.1164	1.04568	9950	139745	22.909	72	>depth	27.6	34.1	4.49	62.83	CB	28G	early
CB	29G	early	2018-05-22	82.1667	38.0833	0.333333	60.75	10.3333	9.5	360.417	85.9536	4	2	687.629	0.0687629	27.8826	-97.1466	3.27618	20550	298853	48.9923	110	80	29.2	33.5	9.23	384.93	CB	29G	early
CB	2G	early	2018-05-21	35.6667	22.9167	0	0	21.0833	1.75	140.417	82.296	4	2	658.368	0.0658368	27.9226	-97.1114	1.20636	47850	726797	119.147	80	>depth	26.6	34	7.85	330.36	CB	2G	early
CB	30G	early	2018-05-22	86.0833	83.9167	0	1	11.0833	3.66667	309.333	108.509	4	2	868.07	0.086807	27.8683	-97.1399	0.315484	17900	206204	33.804	110	>depth	27.8	33.3	7.95	508.33	CB	30G	early
CB	31G	early	2018-05-23	82.5833	10.8333	67.75	8.33333	0.5	35.8333	194.167	117.653	4	2	941.222	0.0941222	27.8968	-97.1276	0.587947	3850	40904.3	6.70562	43	>depth	27.2	34.2	3.82	78.25	CB	31G	early
CB	3G	early	2018-05-21	96.8333	80.1667	11.6667	0	0	12.5	307.167	153.01	4	2	1224.08	0.122408	27.9674	-97.0876	4.78231	500	4084.71	0.669625	55	>depth	27.1	33.9	5.59	56.32	CB	3G	early
CB	4G	early	2018-05-21	95.9167	95.9167	0	0	3.08333	6.66667	374.333	112.166	4	2	897.331	0.0897331	27.9267	-97.105	4.11189	36600	407876	66.8649	65	21	26.7	33.4	8.01	324.35	CB	4G	early
CB	6G	early	2018-05-23	95.1667	95.0833	0	3.25	2.16667	4	362.75	94.488	4	2	755.904	0.0755904	27.8934	-97.1026	0.248075	6850	90620	14.8557	102	>depth	27.6	34.4	4.75	36.42	CB	6G	early
CB	seagrass1	early	2018-05-21	72.9167	33.9167	0	26.8333	21	3.83333	224.167	135.636	4	2	1085.09	0.108509	27.9496	-97.0889	0.319141	40650	374624	61.4138	95	>depth	26.6	34	6.9	1109.75	CB	seagrass1	early
CB	WP171G	early	2018-05-21	100	100	0	58.8333	0	8.33333	514.25	118.872	4	2	950.976	0.0950976	27.9538	-97.0969	0.200569	1250	13144.4	2.15482	90	>depth	26.8	34.2	6.92	38.6644	CB	WP171G	early
CB	WP178G	early	2018-05-21	63.4167	33.3333	5.08333	25	11.5	5.75	224.25	125.882	4	2	1007.06	0.100706	27.9442	-97.0918	0.436075	17850	177249	29.0572	115	>depth	26.9	34	5.81	0	CB	WP178G	early
CB	WP186G	early	2018-05-21	90.75	79.5833	0	37.9167	17.9167	5.83333	497	134.722	4	2	1077.77	0.107777	27.9365	-97.1077	0.433207	9000	83505.5	13.6894	110	95	26.6	33.5	5.41	72.63	CB	WP186G	early
CB	WP216G	early	2018-05-22	96.5	96.5	0	0	0	5.33333	416.667	103.632	4	2	829.056	0.0829056	27.8722	-97.1539	0.30166	8350	100717	16.511	90	>depth	26.3	33.3	5.06	636.97	CB	WP216G	early
CB	10G	late	2018-08-14	89.4167	80.9167	8.33333	0	7.16667	5.33333	298.667	85.9536	4	2	687.629	0.0687629	27.8616	-97.1434	0.248569	41300	600615	98.4614	75	75	31.2	35	13.58	219.42	CB	10G	late
CB	12G	late	2018-08-13	75.0833	55.1667	0	9.5	19.3333	5.08333	289.667	72.8472	4	2	582.778	0.0582778	27.9313	-97.1069	1.02757	12450	213632	35.0217	85	85	31.3	36	14.48	55.61	CB	12G	late
CB	14G	late	2018-08-13	100	94.75	1	14.6667	0.166667	9.41667	460.333	81.0768	4	2	648.614	0.0648614	27.9463	-97.0987	0.139179	3000	46252.4	7.58237	110	110	30.2	35	13.11	300.43	CB	14G	late
CB	15G	late	2018-08-14	93.25	53.8333	30.1667	6.33333	23.8333	12	415.583	76.5048	4	2	612.038	0.0612038	27.8723	-97.1479	0.733688	23600	385597	63.2126	115	115	29.9	34	11.37	295.24	CB	15G	late
CB	19G	late	2018-08-14	100	78.25	23	1.66667	5.16667	7.58333	445.5	92.3544	4	2	738.835	0.0738835	27.8662	-97.1494	0.389787	9200	124520	20.4132	90	90	30.4	34	14.81	0	CB	19G	late
CB	1G	late	2018-08-14	82.4167	8.16667	52.25	16.6667	21.0833	11.4167	228.5	109.423	4	2	875.386	0.0875386	27.7565	-97.1567	1.17202	0	0	0	170	64	29.3	35	8.23	67.71	CB	1G	late
CB	23G	late	2018-08-13	99.6667	75.75	21.4167	4.58333	34.6667	14.4167	382.417	75.5904	4	2	604.723	0.0604723	27.9581	-97.0912	0.46614	6200	102526	16.8076	95	95	29	36	7.82	1368.66	CB	23G	late
CB	28G	late	2018-08-13	96.6667	6.5	95.6667	0	1.16667	22.9167	216.75	79.5528	4	2	636.422	0.0636422	27.8974	-97.1164	0.63574	9550	150058	24.5996	80	80	30	34	10.44	249.43	CB	28G	late
CB	29G	late	2018-08-14	31.25	0	0	23.9167	13.3333	2.41667	152.75	99.3648	4	2	794.918	0.0794918	27.8828	-97.1462	1.09242	22300	280532	45.9888	55	55	29.9	34	11.27	241.76	CB	29G	late
CB	2G	late	2018-08-13	97.5	85	5.41667	0	22	6.5	377.333	79.5528	4	2	636.422	0.0636422	27.9243	-97.1102	0.453345	26750	420318	68.9046	70	30	31.4	35	11.15	594.5	CB	2G	late
CB	30G	late	2018-08-14	82.1667	54.5	0	0	41.6667	3.66667	303.75	89.6112	4	2	716.89	0.071689	27.8684	-97.1394	0.399932	52400	730935	119.825	85	85	31.1	35	13.61	1232.32	CB	30G	late
CB	31G	late	2018-08-13	99.5833	99	0	47.6667	5.08333	9.91667	466.667	101.194	4	2	809.549	0.0809549	27.8969	-97.1284	1.57976	500	6176.28	1.0125	48	48	30.9	35	12.58	0	CB	31G	late
CB	3G	late	2018-08-13	98.4167	45.3333	84.5	0.0833333	1.66667	29.0833	255.667	136.246	4	2	1089.96	0.108996	27.9686	-97.0874	2.12159	47000	431207	70.6896	60	60	28.6	35	11.86	0	CB	3G	late
CB	4G	late	2018-08-13	100	99.9167	0	0	2	6.33333	455.333	93.5736	4	2	748.589	0.0748589	27.9276	-97.1053	1.44861	47250	631188	103.473	70	31	31.7	35	15.08	411.45	CB	4G	late
CB	6G	late	2018-08-14	75.3333	75.25	0.5	0	4.66667	5.58333	260.333	76.2	4	2	609.6	0.06096	27.8928	-97.1034	1.33226	2800	45931.8	7.5298	140	60	31	35	10.8	0	CB	6G	late
CB	seagrass1	late	2018-08-13	91	28.4167	35.5833	12.75	56.25	17.8333	374.917	71.628	4	2	573.024	0.0573024	27.9505	-97.0882	0.763627	18900	329829	54.0703	95	80	29.5	35	10.63	2123.65	CB	seagrass1	late
CB	WP171G	late	2018-08-13	100	100	8.41667	52.3333	0	16.4167	456.25	108.509	4	2	868.07	0.086807	27.9541	-97.0971	0.607696	1000	11519.8	1.88849	90	90	29.1	36	9.35	232.93	CB	WP171G	late
CB	WP178G	late	2018-08-13	92.4167	16.1667	47.8333	25	22.25	20.25	360.333	99.3648	4	2	794.918	0.0794918	27.9462	-97.092	0.279354	57100	718313	117.756	105	105	29.6	35	10.35	238.83	CB	WP178G	late
CB	WP186G	late	2018-08-13	97.9167	97.9167	0	4.16667	0	6.33333	459	102.718	4	2	821.741	0.0821741	27.937	-97.1086	0.491327	1550	18862.4	3.0922	100	100	31	35	12.73	22.4973	CB	WP186G	late
CB	WP216G	late	2018-08-14	99.3333	99.3333	5.83333	5.5	2	6.58333	486.417	81.3816	4	2	651.053	0.0651053	27.8726	-97.1538	0.38617	2600	39935.3	6.54677	85	85	29.8	35	12.38	0	CB	WP216G	late
CH	10G	early	2018-06-07	90.5833	78.75	0	0	79.25	3.41667	336.25	129	4	2	1032	0.1032	26.8201	-82.0606	2.55057	27090	262500	43.0328	90	NA	29.34	10.53	7.11	1606.32	CH	10G	early
CH	12G	early	2018-06-06	81.6667	52.4167	0	43.0833	0.166667	5.75	405	111	4	2	888	0.0888	26.7031	-82.1382	0.779182	210	2364.86	0.387683	94	NA	29.98	23.62	5.55	269.72	CH	12G	early
CH	13G	early	2018-06-05	98.5	79.3333	49.6667	0	0	12.25	258.167	159	4	2	1272	0.1272	26.8338	-82.1514	1.00166	15	117.925	0.0193319	90	NA	28.61	20.82	8.72	0	CH	13G	early
CH	15G	early	2018-06-05	94.9167	94.9167	2.41667	0	12.25	4.41667	272.167	166	4	2	1328	0.1328	26.7743	-82.173	1.04142	700	5271.08	0.864112	55	NA	31.45	23.82	8.61	100.19	CH	15G	early
CH	16G	early	2018-06-06	94.1667	89.0833	0	0	40.25	2.91667	315.75	90	4	2	720	0.072	26.8012	-82.0595	1.79956	18040	250556	41.0747	100	90	29.79	16.2	5.8	2343.18	CH	16G	early
CH	17G	early	2018-06-05	78.1667	49	60	0	0	5.5	254.833	158	4	2	1264	0.1264	26.8545	-82.1555	1.22229	0	0	0	105	NA	28.16	17.93	6.32	0	CH	17G	early
CH	18G	early	2018-06-07	95.4167	52.4167	6.83333	0	13.5	3	333.667	140	4	2	1120	0.112	26.8409	-82.0641	2.2649	15250	136161	22.3214	95	NA	31.16	17.37	6.91	568.9	CH	18G	early
CH	19G	early	2018-06-05	75.5833	49.75	27.1667	0	26.5	2.83333	364.75	196	4	2	1568	0.1568	26.7885	-82.1707	1.2339	6160	39285.7	6.44028	105	NA	30.14	24.3	6.08	934.24	CH	19G	early
CH	21G	early	2018-06-05	93.4615	44.8462	87.3077	0	0	19.4615	227.615	182	4	2	1456	0.1456	26.8257	-82.1499	2.34132	30	206.044	0.0337777	92	NA	29.4	20.73	5.98	104	CH	21G	early
CH	22G	early	2018-06-06	99.75	91.4167	5.83333	0	5.16667	6.08333	369.417	90	4	2	720	0.072	26.7121	-82.1884	1.34423	410	5694.44	0.933515	65	NA	29.52	28.82	5.59	0	CH	22G	early
CH	25G	early	2018-06-07	89.5	50.0833	0	0	16	1.58333	347.25	131	4	2	1048	0.1048	26.8067	-82.062	0.277488	16950	161737	26.5142	140	NA	30.4	16.95	4.4	1518.43	CH	25G	early
CH	26G	early	2018-06-05	65.75	65.75	0	0	0	1.58333	397.417	183	4	2	1464	0.1464	26.6973	-82.233	0.971153	120	819.672	0.134372	210	NA	29.5	33.96	5.87	0	CH	26G	early
CH	27G	early	2018-06-06	98.4167	89.3333	43.5	39.8333	0.5	7.75	523.75	196	4	2	1568	0.1568	26.7005	-82.1955	1.64255	60	382.653	0.06273	90	NA	28.79	30.37	4.41	0	CH	27G	early
CH	28G	early	2018-06-06	97.5833	97.5833	0	0	1.08333	4.16667	366.75	96	4	2	768	0.0768	26.7026	-82.1251	1.97329	2450	31901	5.22968	80	NA	30.96	22.78	7.98	89.55	CH	28G	early
CH	29G	early	2018-06-05	88.4167	54.8333	0	62.6667	0	8.91667	391.75	212	4	2	1696	0.1696	26.6908	-82.2378	0.60982	0	0	0	125	NA	30.02	33.48	6.25	0	CH	29G	early
CH	30G	early	2018-06-05	76	49	14.9167	23.5833	6.5	4.66667	404.833	143	4	2	1144	0.1144	26.7693	-82.2493	0.474787	40	349.65	0.0573197	60	NA	31.97	32.13	7.07	69.76	CH	30G	early
CH	32G	early	2018-06-07	88.4167	84	0.916667	0	14.9167	3.5	255.083	170	4	2	1360	0.136	26.8646	-82.0603	1.20032	3200	23529.4	3.85728	60	NA	32.21	15.93	5.6	247.61	CH	32G	early
CH	34G	early	2018-06-07	99.9167	90.4167	80.3333	0	0	13.1667	396.833	97	4	2	776	0.0776	26.7145	-82.0874	1.22986	1200	15463.9	2.53507	100	NA	29.17	22.04	4.66	0	CH	34G	early
CH	35G	early	2018-06-07	78.5	61.8333	3	0	47.5833	2.5	316.083	171	4	2	1368	0.1368	26.8194	-82.0667	4.10502	29090	212646	34.86	135	NA	30.08	18.07	7.13	3681.73	CH	35G	early
CH	37G	early	2018-06-06	86.25	84.4167	3.33333	0	1.91667	3.08333	312.417	103	4	2	824	0.0824	26.6914	-82.1204	1.36234	420	5097.09	0.835588	84	NA	31.07	22.8	7.92	626.59	CH	37G	early
CH	38G	early	2018-06-06	99.5833	99.5833	0	0	17.4167	7.83333	291.833	133	4	2	1064	0.1064	26.7396	-82.0702	0.921793	13250	124530	20.4148	95	NA	29.48	21.56	5.85	449.73	CH	38G	early
CH	3G	early	2018-06-06	84.75	63.4167	7.5	44.75	2.25	9	383.833	153	4	2	1224	0.1224	26.7103	-82.1925	0.84963	3200	26143.8	4.28587	110	NA	28.82	30.05	5.27	0	CH	3G	early
CH	40G	early	2018-06-06	97.75	97.75	0.25	0	12.4167	3.75	330.417	120	4	2	960	0.096	26.736	-82.0716	1.6213	13700	142708	23.3948	80	NA	29.99	21.12	6.66	390.83	CH	40G	early
CH	8G	early	2018-06-06	95.75	55.5	6.58333	56.3333	13.75	6.58333	421.5	99	4	2	792	0.0792	26.7017	-82.1292	0.498147	3880	48989.9	8.03113	135	NA	30.88	23.03	6.09	229.7	CH	8G	early
CH	9G	early	2018-06-07	62.4167	25.0833	0	0	5.58333	2.25	192.083	124	4	2	992	0.0992	26.8596	-82.0598	3.0603	7250	73084.7	11.9811	70	NA	31.68	15.87	4.59	459.55	CH	9G	early
CH	10G	late	2018-09-15	93.0833	65.3333	0	0	60.4167	1.91667	305.5	70	4	2	560	0.056	26.8201	-82.0611	2.03832	51480	919286	150.703	115	NA	30.8	16.17	5.06	4585.68	CH	10G	late
CH	12G	late	2018-09-15	98.9167	83.4167	0	62.6667	0.5	7.5	352.417	137	4	2	1096	0.1096	26.7035	-82.1387	1.26111	105	958.029	0.157054	105	NA	31.6	20.56	4.69	0	CH	12G	late
CH	13G	late	2018-09-14	93.5833	91.5833	6.66667	0	0	3.08333	239.75	184	4	2	1472	0.1472	26.8341	-82.1519	2.16412	115	781.25	0.128074	75	NA	30.2	13.46	7.01	0	CH	13G	late
CH	15G	late	2018-09-14	98.8333	97.8333	0	0	2.5	3.33333	215	77	4	2	616	0.0616	26.7748	-82.1736	1.44808	56900	923701	151.426	45	NA	34.5	18.67	14.85	101.41	CH	15G	late
CH	16G	late	2018-09-15	99.8333	75.75	0	0	93.75	2.5	419.417	81	4	2	648	0.0648	26.8011	-82.0594	1.81962	41950	647377	106.127	125	NA	30.7	18.85	6.35	2357.05	CH	16G	late
CH	17G	late	2018-09-14	94.5833	84.1667	43	0	0.0833333	4.58333	241.417	190	4	2	1520	0.152	26.854	-82.1551	3.01656	138	907.895	0.148835	75	NA	30.5	12.3	5.57	0	CH	17G	late
CH	18G	late	2018-09-16	99.1667	66.3333	0	0	75.1667	2.5	325.333	86	4	2	688	0.0688	26.8412	-82.0639	1.68703	27650	401890	65.8835	95	NA	31.9	16.73	5.66	3530.58	CH	18G	late
CH	19G	late	2018-09-14	93.6667	88.6667	0.5	0	22.5	2.33333	348.833	156	4	2	1248	0.1248	26.7888	-82.1706	2.06716	22400	179487	29.4241	85	NA	32.7	19.4	8.27	235.15	CH	19G	late
CH	21G	late	2018-09-14	82.4167	77.8333	8.08333	0	0.25	3.66667	213.417	161	4	2	1288	0.1288	26.8268	-82.1511	3.29062	1100	8540.37	1.40006	75	NA	30.8	13.97	7.35	0	CH	21G	late
CH	22G	late	2018-09-15	93.4167	93.4167	0	0	0	3.33333	387	115	4	2	920	0.092	26.7123	-82.1886	1.74341	0	0	0	108	NA	31.3	24.69	8.29	0	CH	22G	late
CH	25G	late	2018-09-15	99.6667	63.75	0	0	99.3333	1.58333	403.083	48	4	2	384	0.0384	26.8068	-82.0617	2.13504	31550	821615	134.691	150	NA	30.8	16.54	5.53	8428.23	CH	25G	late
CH	26G	late	2018-09-15	77.5	77.5	0	0	0	1.75	332.417	171	4	2	1368	0.1368	26.6971	-82.2332	0.777419	0	0	0	200	NA	30	29.21	4.4	0	CH	26G	late
CH	27G	late	2018-09-15	99.5833	99.5	24.75	1.16667	0	3.33333	444.667	113	4	2	904	0.0904	26.7002	-82.1957	1.48258	0	0	0	80	NA	30.2	25.21	5.99	0	CH	27G	late
CH	28G	late	2018-09-15	99.3333	98.6667	0	1.75	8.25	5.66667	305.083	87	4	2	696	0.0696	26.7028	-82.1256	1.24363	11425	164152	26.9102	105	NA	31.5	19.92	6.89	74.5	CH	28G	late
CH	29G	late	2018-09-14	92.9167	63.75	0	65.6667	0	6.33333	356.667	138	4	2	1104	0.1104	26.6917	-82.2386	0.814713	250	2264.49	0.371228	145	NA	29.7	28.81	3.92	0	CH	29G	late
CH	30G	late	2018-09-14	99.25	81.1667	62.5	0	0.166667	5.5	388.583	122	4	2	976	0.0976	26.7693	-82.2496	2.96342	48700	498975	81.7992	65	NA	34	28.79	15.33	0	CH	30G	late
CH	32G	late	2018-09-16	100	99.5	0	0	64.25	4.08333	240.083	46	4	2	368	0.0368	26.8645	-82.0605	1.8073	87680	2.38261e+06	390.592	60	NA	32.6	15.65	7.47	4620.38	CH	32G	late
CH	34G	late	2018-09-15	96.5833	81.25	76.1667	0	6.66667	8.08333	351.083	118	4	2	944	0.0944	26.7143	-82.087	1.66831	3200	33898.3	5.5571	105	NA	33.6	17.95	10.36	0	CH	34G	late
CH	35G	late	2018-09-16	96.3333	51.5	0	0	95.5	2.33333	378	40	4	2	320	0.032	26.8187	-82.0665	1.97323	64580	2018125	330.84	120	NA	31.1	16.6	5.82	67.9	CH	35G	late
CH	37G	late	2018-09-15	99.25	99.25	2.83333	0	6.75	4.58333	325.083	129	4	2	1032	0.1032	26.6914	-82.1205	1.5796	18750	181686	29.7846	60	NA	32.8	20.48	7.51	884.53	CH	37G	late
CH	38G	late	2018-09-15	100	100	0	0	4.16667	5.91667	327.583	86	4	2	688	0.0688	26.7399	-82.0703	2.00329	29950	435320	71.3639	70	NA	34.3	19.64	11.96	432.81	CH	38G	late
CH	3G	late	2018-09-15	99.3333	99.3333	0.916667	0	0.0833333	3.16667	423.417	114	4	2	912	0.0912	26.7101	-82.1932	1.33136	0	0	0	125	NA	31.7	25.97	8.59	0	CH	3G	late
CH	40G	late	2018-09-15	99.5	99.5	0	0	6.41667	4.75	378.667	112	4	2	896	0.0896	26.736	-82.0717	2.7401	41100	458705	75.1976	70	NA	34.2	19.7	12.17	175.65	CH	40G	late
CH	8G	late	2018-09-15	99.1667	94.75	0	25.1667	6.75	4.66667	369.083	114	4	2	912	0.0912	26.7015	-82.1302	1.44698	50950	558662	91.584	87	NA	31	21.32	5.62	456.53	CH	8G	late
CH	9G	late	2018-09-16	99.1667	74.9167	0	0	95.6667	2.5	266.417	35	4	2	280	0.028	26.8598	-82.0602	1.74643	50680	1810000	296.721	70	NA	32.1	15.92	6.73	669.1	CH	9G	late
CK	2027	early	2018-06-12	99.5	100	0	100	14.0833	16.25	477.5	106.667	4	2	853.333	0.0853333	29.0947	-83.0243	0.695112	24600	288281	47.2592	117	117	29.7	30.4	8.97	980	CK	2027	early
CK	2088	early	2018-06-12	100	69.75	6.08333	65.75	32.5	5.41667	361.667	96.6667	4	2	773.333	0.0773333	29.0804	-83.0513	1.08856	2650	34267.2	5.61758	160	137	29.6	32.69	9.28	930	CK	2088	early
CK	2092	early	2018-06-12	99.9167	94.4167	0	24.8333	2.16667	0	0	93.3333	4	2	746.667	0.0746667	29.0834	-82.9879	0.512253	3750	50223.2	8.23331	100	100	29.3	31.22	8.58	50	CK	2092	early
CK	2109	early	2018-06-12	100	78.5833	0	84.9167	69.5833	20.9167	526.667	86.6667	4	2	693.333	0.0693333	29.0963	-83.0477	0.805675	61875	892428	146.3	140	140	30.3	31.15	10.03	920	CK	2109	early
CK	2111	early	2018-06-12	100	96.6667	0	100	53.3333	15.3333	732.5	100	4	2	800	0.08	29.0907	-83.0117	0.760677	29250	365625	59.9385	115	115	29.5	30.95	9.38	330	CK	2111	early
CK	2150	early	2018-06-12	83.3333	61.0833	0	56.3333	2	10.5	248.333	83.3333	4	2	666.667	0.0666667	29.1003	-83.0426	1.26544	19125	286875	47.0287	130	130	30.1	30.4	8.68	30	CK	2150	early
CK	2209	early	2018-06-11	98.9167	90.75	0	93.5833	66.5833	9.58333	472.5	90	4	2	720	0.072	29.1116	-83.0917	3.53991	500	6944.44	1.13843	120	100	29.9	28.64	8.42	140	CK	2209	early
CK	2211	early	2018-06-11	98.8333	91.3333	7.5	32.5833	26.5	4.58333	335	83.3333	4	2	666.667	0.0666667	29.1188	-83.0756	0.898677	5000	75000	12.2951	117	117	29.6	28.51	7.17	210	CK	2211	early
CK	2249	early	2018-06-11	99.8333	91.6667	0	99.6667	51.3333	9.5	390	83.3333	4	2	666.667	0.0666667	29.1145	-83.0614	2.7013	2600	39000	6.39344	75	75	29.6	28.5	7.19	1030	CK	2249	early
CK	2270	early	2018-06-11	92.1667	32.8333	6.91667	82.5	71.5833	3.5	420.833	93.3333	4	2	746.667	0.0746667	29.1171	-83.0299	2.26176	4000	53571.4	8.7822	105	70	29.5	29.07	6.47	1920	CK	2270	early
CK	2303	early	2018-06-11	84.6667	44.5	0	54.0833	39.25	0	0	83.3333	4	2	666.667	0.0666667	29.0959	-83.0601	2.89015	18000	270000	44.2623	98	98	29.9	29.28	7.32	0	CK	2303	early
CK	2319	early	2018-06-11	58.1667	2.33333	7.08333	51.5	33.9167	2.16667	177.5	76.6667	4	2	613.333	0.0613333	29.1064	-83.0578	1.81725	1400	22826.1	3.74198	140	100	29.8	28.56	7.68	440	CK	2319	early
CK	3040	early	2018-06-13	82.9167	75.9167	0	0	20.5	6.75	435.833	103.333	4	2	826.667	0.0826667	29.4873	-83.3867	0.695298	6000	72580.6	11.8985	100	100	29.1	29.78	5.25	340	CK	3040	early
CK	3119	early	2018-06-13	99.3333	99.1667	0	0	5	9	560.833	106.667	4	2	853.333	0.0853333	29.5048	-83.4014	0.504638	0	0	0	140	140	30.1	30.63	8.06	0	CK	3119	early
CK	3158	early	2018-06-13	96.6667	95.4167	0	0	65.75	4.33333	382.5	103.333	4	2	826.667	0.0826667	29.5268	-83.4043	0.330027	15000	181452	29.7462	150	150	30.6	27.84	7.7	2800	CK	3158	early
CK	3190	early	2018-06-13	100	90.5833	4.83333	64.75	71.25	11.5833	511.667	103.333	4	2	826.667	0.0826667	29.542	-83.4176	0.770856	24000	290323	47.5939	165	165	30.8	30.67	9.51	400	CK	3190	early
CK	3192	early	2018-06-13	98.3333	92.4167	9.91667	0	51.6667	7.25	232.5	103.333	4	2	826.667	0.0826667	29.5381	-83.4055	0.294273	11750	142137	23.3012	150	150	30.4	28.03	8.82	500	CK	3192	early
CK	3261	early	2018-06-13	99.5833	84.6667	0	0	86.5833	4.66667	493.333	100	4	2	800	0.08	29.5605	-83.4078	1.32473	30800	385000	63.1148	110	110	30.8	26.46	6.94	2000	CK	3261	early
CK	3280	early	2018-06-13	100	99.4167	0	0	13.1667	8.83333	417.5	93.3333	4	2	746.667	0.0746667	29.5644	-83.4206	0.350308	3450	46205.4	7.57465	145	145	30.3	29.48	8.14	0	CK	3280	early
CK	3321	early	2018-06-14	99.9167	99.8333	0	0	2.16667	5.58333	448.333	90	4	2	720	0.072	29.6296	-83.4255	1.50093	400	5555.56	0.910747	125	125	28.2	22.3	5.27	0	CK	3321	early
CK	3322	early	2018-06-13	100	80.6667	0.5	67.5	60.5833	8.16667	586.667	96.6667	4	2	773.333	0.0773333	29.581	-83.4188	0.788913	11250	145474	23.8482	155	155	30	27.94	6.18	1000	CK	3322	early
CK	3329	early	2018-06-13	95.75	86.5	0	16.8333	3.83333	7.5	384.167	100	4	2	800	0.08	29.5916	-83.4243	1.25631	950	11875	1.94672	95	95	30.6	26.66	8.44	0	CK	3329	early
CK	3355	early	2018-06-13	99.5833	99.4167	2.33333	55.8333	1.41667	9.08333	568.333	96.6667	4	2	773.333	0.0773333	29.6037	-83.4136	1.55695	0	0	0	130	130	28.7	21.45	5.3	0	CK	3355	early
CK	3415	early	2018-06-13	100	100	0	0	1.66667	8	448.333	100	4	2	800	0.08	29.6215	-83.4219	1.15023	0	0	0	120	120	28.7	23.4	5.48	0	CK	3415	early
CK	3441	early	2018-06-14	99.8333	99.1667	0	0	9.83333	8.66667	516.667	90	4	2	720	0.072	29.6333	-83.4259	1.63643	2400	33333.3	5.46448	95	95	27.7	22.91	5.42	16.93	CK	3441	early
CK	2027	late	2018-09-13	99.9167	99.8333	0	67.6667	0.25	6.5	464.167	76.6667	4	2	613.333	0.0613333	29.0936	-83.0248	0.76308	6600	107609	17.6408	150	150	31.7	28.5	8.11	97.56	CK	2027	late
CK	2088	late	2018-09-13	99.3333	90	33.75	60.0833	1.41667	9.83333	348.333	83.3333	4	2	666.667	0.0666667	29.0805	-83.0517	0.726028	450	6750	1.10656	130	130	31.5	29.7	7.5	0	CK	2088	late
CK	2092	late	2018-09-13	100	100	0	84.3333	0	10	470.833	90	4	2	720	0.072	29.0824	-82.9886	1.07448	5500	76388.9	12.5228	120	105	32.7	28.1	8.7	0	CK	2092	late
CK	2109	late	2018-09-13	99.25	69.1667	11.0833	94.1667	1.41667		402.5	63.3333	4	2	506.667	0.0506667	29.959	-83.0481	0.804604	800	15789.5	2.58844	80	80	31.8	26	8.91	24.63	CK	2109	late
CK	2111	late	2018-09-13	99.4167	98.4167	0	99.4167	0	7.91667	586.667	70	4	2	560	0.056	29.0908	-83.0117	0.878183	1430	25535.7	4.18618	125	125	32	27.6	7.96	0	CK	2111	late
CK	2150	late	2018-09-13	99.75	62.4167	24.6667	91.4167	0.916667	9.5	400.833	70	4	2	560	0.056	29.1004	-83.0426	1.25329	0	0	0	135	135	32.3	26.6	10.29	56.92	CK	2150	late
CK	2209	late	2018-09-17	97	81.5833	0	80.4167	0	10.3333	510	100	4	2	800	0.08	29.1114	-83.0916	1.50458	350	4375	0.717213	135	135	38.3	28.3	4.66	0	CK	2209	late
CK	2211	late	2018-09-17	98.9167	90	0.833333	50.9167	1.75	8.58333	455	116.667	4	2	933.333	0.0933333	29.1185	-83.0758	0.841805	3850	41250	6.7623	125	125	30.4	27.3	4.55	0	CK	2211	late
CK	2249	late	2018-09-14	100	100	25	8.33333	0.416667	7.16667	427.5	106.667	4	2	853.333	0.0853333	29.1142	-83.0621	0.803626	12050	141211	23.1493	135	140	31.9	30.4	7.23	3500	CK	2249	late
CK	2270	late	2018-09-13	94.75	80	0	82.1667	5.58333	4.66667	382.5	66.6667	4	2	533.333	0.0533333	29.1168	-83.0296	0.840369	8590	161062	26.4037	60	60	30.8	24	7.51	16.5405	CK	2270	late
CK	2303	late	2018-09-13	99.9167	87.25	0	99.3333	1.41667	10.1667	420	70	4	2	560	0.056	29.0953	-83.0609	1.46029	3030	54107.1	8.87002	72	72	31	26.4	8.02	0	CK	2303	late
CK	2319	late	2018-09-14	88.5833	5.08333	39.1667	88.1667	0	#VALUE!	426.667	133.333	4	2	1066.67	0.106667	29.1061	-83.0582	0.932571	0	0	0	175	150	32.5	29.5	8.02	0	CK	2319	late
CK	3040	late	2018-08-30	75	74.75	0	0	1.25	4.08333	524.167	80	4	2	640	0.064	29.4878	-83.3863	1.20463	0	0	0	175	110	26.1	18.5	4.65	440	CK	3040	late
CK	3119	late	2018-08-31	100	100	0	0	0	6.16667	562.5	100	4	2	800	0.08	29.5055	-83.4034	1.10728	0	0	0	180	85	27.4	19.2	7.07	0	CK	3119	late
CK	3158	late	2018-08-31	99.5833	99.5833	0	0	0	5.83333	582.5	115	4	2	920	0.092	29.5267	-83.4061	1.51697	85000	923913	151.461	90	87	27.5	20.3	7.5	0	CK	3158	late
CK	3190	late	2018-08-31	99.5	99.4167	0	45.4167	0	7.25	581.667	100	4	2	800	0.08	29.5422	-83.4181	0.84304	0	0	0	110	110	28.1	22.7	5.23	0	CK	3190	late
CK	3192	late	2018-08-30	99.8333	99.8333	0	0	0	7.41667	649.167	90	4	2	720	0.072	29.5384	-83.4119	0.994896	0	0	0	90	90	27.3	22	6.74	0	CK	3192	late
CK	3261	late	2018-08-30	99.5	99.5	0	0	1.25	4.66667	609.167	110	4	2	880	0.088	29.5582	-83.4092	2.85645	6900	78409.1	12.8539	135	135	28	18.5	7.95	270	CK	3261	late
CK	3280	late	2018-08-30	99.6667	99.3333	0	0	1.5	5.5	587.5	120	4	2	960	0.096	29.5668	-83.4123	0.5701	12750	132812	21.7725	115	115	28.2	21.9	8.68	0	CK	3280	late
CK	3321	late	2018-08-29	99.4167	99.4167	0	0	0	4.58333	450	116.667	4	2	933.333	0.0933333	29.6307	-83.4259	1.40878	700	7500	1.22951	140	140	29.1	24.9	4.71	0	CK	3321	late
CK	3322	late	2018-08-29	100	100	0	27.1667	0.166667	7.58333	659.167	100	4	2	800	0.08	29.5866	-83.4181	2.06769	0	0	0	70	70	28.6	25.2	6.4	0	CK	3322	late
CK	3329	late	2018-08-29	100	100	8.16667	41.9167	0	7.16667	482.5	120	4	2	960	0.096	29.5928	-83.4241	1.02915	400	4166.67	0.68306	168	168	29	26.9	5.43	0	CK	3329	late
CK	3355	late	2018-08-29	100	100	0	0	0	5.16667	466.667	116.667	4	2	933.333	0.0933333	29.6069	-83.4162	2.35115	7250	77678.6	12.7342	100	100	28.1	24	3.29	0	CK	3355	late
CK	3415	late	2018-08-29	98.3333	89.1667	0	8.08333	0.166667	6.25	459.167	126.667	4	2	1013.33	0.101333	29.6222	-83.4225	0.889672	0	0	0	162	162	29.4	26.2	5.09	0	CK	3415	late
CK	3441	late	2018-08-29	100	100	0	0	0	6.66667	551.667	120	4	2	960	0.096	29.633	-83.4251	1.86539	0	0	0	NA	130	28.8	24.9	5.21	0	CK	3441	late
LA	LA67	early	2018-06-04	91.6667	50	33.3333	8.33333	2.83333	11.0833	298.75	147	4	2	1176	0.1176	29.8976	-88.8417	0.663153	15000	127551	20.91	155	100	18.6	16.5	7.5	35.22	LA	LA67	early
LA	LA75	early	2018-05-31	100	100	0	0	3.16667	11.1667	326.25	122	4	2	976	0.0976	29.9079	-88.8404	0.266796	15750	161373	26.4546	90	>depth	29.4	15.5	9.3	330.65	LA	LA75	early
LA	LA78	early	2018-06-11	100	100	2.33333	0	0.416667	10.8333	424.167	121	4	2	968	0.0968	29.9128	-88.8322	0.881897	3070	31714.9	5.19916	75	>depth	29	17.5	8.1		LA	LA78	early
LA	LA80	early	2018-05-24	76.0833	49.4167	42.0833	0	4.33333	6.91667	267.917	201	4	2	1608	0.1608	29.9199	-88.8338	0.327536	28650	178172	29.2085	100	>depth	29.9	12.1	7.7	93.51	LA	LA80	early
LA	LA89	early	2018-05-22	92.3333	91.6667	0	0	25.0833	7.5	294.583	145	4	2	1160	0.116	29.9329	-88.8353	0.737861	22200	191379	31.3737	155	120	29.8	14.3	5.6	993.47	LA	LA89	early
LA	LA93	early	2018-06-11	100	91.6667	0	0	0.666667	10.8333	420	115	4	2	920	0.092	29.9417	-88.8381	2.13434	10490	114022	18.6921	90	50	30.7	19	10.2	644.47	LA	LA93	early
LA	LA96	early	2018-06-13	100	97.6667	0	0	28.6667	9	409.583	108	4	2	864	0.0864	29.942	-88.8356	2.13434	15940	184491	30.2444	80	>depth	30.1	18.8	10.2	0	LA	LA96	early
LA	TT10	early	2018-06-07	100	100	0	0	0	10.9167	330.833	135	4	2	1080	0.108	29.881	-88.8447	0.565821	360	3333.33	0.546448	120	>depth	30.4	16.7	10.4	0	LA	TT10	early
LA	TT100	early	2018-06-11	99.4167	99.4167	0	0	1.16667	14.5	400	141	4	2	1128	0.1128	29.8834	-88.843	0.363685	13520	119858	19.6489	100	>depth	29	18.8	5.7		LA	TT100	early
LA	TT101	early	2018-06-11	98.25	98.25	0	0	0	10.5	460.417	110	4	2	880	0.088	29.9102	-88.8345	1.63802	1430	16250	2.66393	100	95	29.5	17.8	8.3		LA	TT101	early
LA	TT12	early	2018-06-07	91.4167	89.0833	25	0	3.41667	10.0833	328.333	122	4	2	976	0.0976	29.8924	-88.8352	0.653067	15620	160041	26.2362	70	65	33	17	10.1	79.73	LA	TT12	early
LA	TT14	early	2018-05-24	98.75	58.1667	49.5	0	17.3333	7.83333	291.25	122	4	2	976	0.0976	29.9055	-88.8351	0.456251	15800	161885	26.5386	95	>depth	31.5	12.3	17.6	264.32	LA	TT14	early
LA	TT16	early	2018-05-24	100	100	1.5	0	6	5.58333	325	125	4	2	1000	0.1	29.9103	-88.8325	0.39505	14100	141000	23.1148	80	>depth	32.7	12.6	14.7	160.39	LA	TT16	early
LA	TT17	early	2018-05-17	99.9167	92	11.5	0	0.833333	8.58333	381.667	110	4	2	880	0.088	29.9137	-88.8341	0.438768	5750	65340.9	10.7116	85	>depth	30.7	12.3	11	82.32	LA	TT17	early
LA	TT18	early	2018-06-04	91.6667	82.5	0	8.33333	10.6667	8.58333	353.333	144	4	2	1152	0.1152	29.9167	-88.8343	1.2065	9010	78211.8	12.8216	125	>depth	30.1	19	9.3	231	LA	TT18	early
LA	TT19	early	2018-06-13	87.4167	85.8333	0	0	12.25	4.75	415.833	158	4	2	1264	0.1264	29.9296	-88.838	0.486078	6340	50158.2	8.22266	155	135	29.4	18.4	6.7	2167.9	LA	TT19	early
LA	TT20	early	2018-05-31	99.9167	91.5833	8.75	0	18.4167	9.41667	313.833	113	4	2	904	0.0904	29.9312	-88.8331	0.300599	29050	321350	52.6803	110	>depth	31.2	14.5	10	493.32	LA	TT20	early
LA	TT21	early	2018-05-22	97.6667	95.5	0	0	36.6667	6.66667	308.583	128	4	2	1024	0.1024	29.9353	-88.8347	6.76649	16450	160645	26.3352	130	120	29.4	14.2	6.5	1357.18	LA	TT21	early
LA	TT22	early	2018-05-31	99.5833	50.4167	39	0	84.3333	6.83333	289.583	137	4	2	1096	0.1096	29.9383	-88.8375	0.819814	11550	105383	17.2759	110	100	28.1	14.2	5.6	1418.11	LA	TT22	early
LA	TT23	early	2018-06-07	100	97	8.33333	0	1	5.5	353.75	113	4	2	904	0.0904	29.7842	-88.8773	1.20549	5930	65597.3	10.7537	73	70	30	17.3	9.8	22.25	LA	TT23	early
LA	TT3	early	2018-05-31	16.8333	8.58333	8.33333	8.33333	0.166667	2.41667	50.8333	148	4	2	1184	0.1184	29.9454	-88.839	0.604953	330	2787.16	0.456912	120	110	28.4	14.6	7.6	70.7	LA	TT3	early
LA	TT6	early	2018-06-07	100	91.6667	8.33333	0	91.5833	14	230.417	125	4	2	1000	0.1	29.8671	-88.8393	0.809614	12320	123200	20.1967	100	>depth	31.2	16.7	11.2	557.58	LA	TT6	early
LA	TT8	early	2018-06-04	100	83.3333	4.5	0	24.6667	8.25	363.333	113	4	2	904	0.0904	29.8774	-88.8383	0.915203	23220	256858	42.1079	95	>depth	31.3	19	12	1315.9	LA	TT8	early
LA	TT9	early	2018-06-04	89.8333	27.1667	82.1667	0	0.166667	7	182.5	136	4	2	1088	0.1088	29.8797	88.8449	0.652007	3600	33088.2	5.4243	105	100	31.3	19	12	0	LA	TT9	early
LA	LA67	late	2018-09-13	83.3333	58.3333	0	16.6667	52.3333	4.83333	299.167	135	4	2	1080	0.108	29.8976	-88.8416	0.833551	21120	195556	32.0583	135	>depth	30.3	26.1	7	141.55	LA	LA67	late
LA	LA75	late	2018-09-13	99.8333	99.8333	0	0	1.33333	13.3333	541.667	127	4	2	1016	0.1016	29.9079	-88.8401	0.622001	7080	69685	11.4238	90	>depth	32.2	26.8	11.3	24.5002	LA	LA75	late
LA	LA78	late	2018-09-06	100	100	0	0	0	15	428.75	113	4	2	904	0.0904	29.913	-88.8324	0.950895	570	6305.31	1.03366	75	>depth	31.1	29.1	9.5	0	LA	LA78	late
LA	LA80	late	2018-09-06	100	100	0	0	0	12	547.083	127	4	2	1016	0.1016	29.9202	-88.8339	0.810013	1200	11811	1.93623	95	>depth	29.9	29	9.6	10.72	LA	LA80	late
LA	LA93	late	2018-09-06	100	100	0	0	92.6667	10.8333	378.75	115	4	2	920	0.092	29.9419	-88.8383	0.0238165	39650	430978	70.6522	75	>depth	30.1	28.8	10.8	91.85	LA	LA93	late
LA	LA96	late	2018-09-06	100	83.3333	33.3333	0	0.333333	17.25	361.667	119	4	2	952	0.0952	29.9421	-88.8357	0.73153	1650	17331.9	2.8413	85	>depth	29.6	29.1	9.4	67.38	LA	LA96	late
LA	TT10	late	2018-09-11	100	100	0	0	0.166667	10	389.583	127	4	2	1016	0.1016	29.8812	-88.8447	0.62544	37911	373140	61.1705	140	>depth	31	26.5	7.8	0	LA	TT10	late
LA	TT100	late	2018-09-11	100	100	0	0	0	13.8333	455.417	132	4	2	1056	0.1056	29.8836	-88.843	0.366555	300	2840.91	0.465723	130	>depth	31	26.1	9.6		LA	TT100	late
LA	TT101	late	2018-09-13	100	100	0	0	0.25	13.9167	459.583	129	4	2	1032	0.1032	29.9101	-88.8346	0.443157	880	8527.13	1.39789	100	>depth	32.5	27.8	12	0	LA	TT101	late
LA	TT12	late	2018-09-13	90.1667	86.5833	0	0	0.416667	12.3333	442.083	124	4	2	992	0.0992	29.8928	-88.8353	0.734785	3330	33568.5	5.50304	85	>depth	30.3	26.4	7.5	67.86	LA	TT12	late
LA	TT14	late	2018-09-11	100	75	0	0	0.0833333	7.25	304.583	131	4	2	1048	0.1048	29.906	-88.8349	0.353341	2210	21087.8	3.45701	95	>depth	31	27	10.2	87.95	LA	TT14	late
LA	TT16	late	2018-09-13	91.6667	66.6667	25	0	0.333333	14.8333	391.667	115	4	2	920	0.092	29.9103	-88.8325	0.92486	4190	45543.5	7.46614	85	>depth	31.3	29.4	9.6	0	LA	TT16	late
LA	TT17	late	2018-09-13	99.9167	83.25	25	0	0	14.8333	435.417	115	4	2	920	0.092	29.9137	-88.834	0.650934	790	8586.96	1.4077	120	>depth	31.8	28.7	9.9	0	LA	TT17	late
LA	TT18	late	2018-09-13	99.25	74.25	8.33333	16.6667	0.0833333	15	510.417	121	4	2	968	0.0968	29.9168	-88.8343	0.611816	420	4338.84	0.711286	95	>depth	31.9	25.9	11	0	LA	TT18	late
LA	TT19	late	2018-08-30	84.9167	79	5.91667	0	0.916667	6.83333	435	132	4	2	1056	0.1056	29.9293	-88.838	0.437271	200	1893.94	0.310482	165	>depth	28.2	29	6.5	57.71	LA	TT19	late
LA	TT20	late	2018-09-06	99.9167	83.25	16.6667	0	0.416667	19.4167	402.083	126	4	2	1008	0.1008	29.9312	-88.8331	1.07541	800	7936.51	1.30107	105	>depth	28.7	28.8	6.8	77.48	LA	TT20	late
LA	TT22	late	2018-09-13	91.6667	66.6667	25	0	0	10.9167	407.083	130	4	2	1040	0.104	29.9382	-88.8373	1.04948	1690	16250	2.66393	115	70	32.7	28.3	9.7	0	LA	TT22	late
LA	TT23	late	2018-09-10	91.6667	91.6667	0	0	1.25	8.25	400.417	122	4	2	976	0.0976	29.7843	-88.8773	1.17549	9830	100717	16.511	100	70	31.1	25.8	8.4	15.41	LA	TT23	late
LA	TT6	late	2018-09-11	100	83.3333	0	0	43.9167	6.66667	375.417	114	4	2	912	0.0912	29.8672	-88.8391	0.584654	3400	37280.7	6.11159	105	>depth	30.6	27.1	7.3	76.64	LA	TT6	late
LA	TT8	late	2018-09-11	98.0833	89.75	0	0	0.333333	7.25	408.333	126	4	2	1008	0.1008	29.8774	-88.8382	0.94364	1600	15873	2.60213	110	100	31.4	27.5	8.1	0	LA	TT8	late
LA	TT9	late	2018-09-13	100	100	0	0	8.91667	9.91667	345.417	119	4	2	952	0.0952	29.8799	-88.845	2.76571	1960	20588.2	3.37512	110	>depth	30	26.8	5.6	0	LA	TT9	late
LM	12G	early	2018-05-15	100	100	0	0	32.5833	9.41667	132.583	130.15	4	2	1041.2	0.10412	26.0952	-97.2808	0.108845	14550	139743	22.9087	100	100	26.9	36.1	6.25	530.48	LM	12G	early
LM	13G	early	2018-05-14	90.5833	90.5833	0	3.08333	22.3333	5.08333	231.833	146.609	4	2	1172.87	0.117287	26.1122	-97.1827	0.857132	26700	227647	37.3191	120	120	28.4	36.8	10.69	386.09	LM	13G	early
LM	15G	early	2018-05-15	96.3333	91.6667	0	0.416667	11.5	5.33333	257.833	123.139	4	2	985.114	0.0985114	26.1359	-97.2307	0.064863	12200	123844	20.3022	115	115	27.2	37	6.12	452.42	LM	15G	early
LM	17G	early	2018-05-15	84.5833	52.9167	25.0833	0	18.5	18.4167	166.5	124.663	4	2	997.306	0.0997306	26.2399	-97.2332	0.0874866	4500	45121.6	7.39698	115	115	29.2	36.7	9.67	148.86	LM	17G	early
LM	18G	early	2018-05-15	100	100	0	0.166667	35	4.75	407.167	181.966	4	2	1455.72	0.145572	26.2206	-97.2336	1.89213	39150	268938	44.0882	125	100	28.9	37.2	10.19	820.8	LM	18G	early
LM	19G	early	2018-05-15	98.9167	98.9167	0	0	59.9167	4.91667	174.75	133.502	4	2	1068.02	0.106802	26.2378	-97.229	0.578652	24150	226120	37.0688	115	115	29.4	36.5	9.37	609.97	LM	19G	early
LM	20G	early	2018-05-15	100	100	0	27.6667	12.25	5.91667	262.5	162.458	4	2	1299.67	0.129967	26.1378	-97.2354	0.292492	10450	80405.2	13.1812	115	115	27.2	36.2	6.93	488.85	LM	20G	early
LM	21G	early	2018-05-14	100	100	0	0	13.25	5.25	311.083	121.006	4	2	968.045	0.0968045	26.105	-97.1862	1.5334	17500	180777	29.6355	110	110	28.2	36.8	11.86	430.6	LM	21G	early
LM	22G	early	2018-05-15	99.5833	89.3333	0	14.6667	38.9167	6.16667	350.667	137.16	4	2	1097.28	0.109728	26.1718	-97.2242	0.188817	6250	56959	9.33755	150	150	27.5	36.7	6.77	648.45	LM	22G	early
LM	23G	early	2018-05-15	98.3333	88.25	0	37.3333	18.5	6.25	259.917	200.254	4	2	1602.03	0.160203	26.1528	-97.2273	0.160506	5650	35267.8	5.7816	155	155	27.2	36.9	6.3	137.14	LM	23G	early
LM	24G	early	2018-05-14	100	100	0	76.1667	3.25	6.16667	440.083	277.368	4	2	2218.94	0.221894	26.1062	-97.2161	0.455577	31650	142635	23.3829	125	125	27.4	36.6	9.4	598.99	LM	24G	early
LM	25G	early	2018-05-15	95.75	87.5	0	0	68.5	3.08333	111.083	156.972	4	2	1255.78	0.125578	26.2039	-97.1972	0.277608	10750	85604.4	14.0335	130	130	28.5	36.8	7.22	240.95	LM	25G	early
LM	28G	early	2018-05-14	100	100	0	50.1667	7.08333	7	343.083	160.934	4	2	1287.48	0.128748	26.1309	-97.2139	0.361161	15050	116895	19.1632	125	125	29.1	36.7	10.61	199.96	LM	28G	early
LM	2G	early	2018-05-15	100	100	0	0	61.5	6.08333	219.833	153.924	4	2	1231.39	0.123139	26.1666	-97.1963	0.0892044	3400	27611	4.5264	140	140	28.2	37	8.4	228.81	LM	2G	early
LM	3G	early	2018-05-15	100	100	0	0	10.3333	8.5	133.75	131.978	4	2	1055.83	0.105583	26.0934	-97.2772	0.828693	8500	80505.6	13.1976	130	84	26.5	36.4	4.98	147.64	LM	3G	early
LM	4G	early	2018-05-15	100	100	0	0	70.3333	5.66667	213.75	173.431	4	2	1387.45	0.138745	26.2165	-97.2102	0.105003	12200	87931.1	14.4149	125	125	28.7	36.7	9.5	457.41	LM	4G	early
LM	5G	early	2018-05-15	100	100	0	0	49.3333	4.66667	254.333	152.4	4	2	1219.2	0.12192	26.244	-97.2338	0.167694	18050	148048	24.2701	95	95	29.4	37	10.31	383.31	LM	5G	early
LM	7G	early	2018-05-15	98.0833	90.75	0	0	2.16667	2.41667	64.1667	157.277	4	2	1258.21	0.125821	26.2064	-97.1931	0.0839394	550	4371.27	0.716602	105	105	28.8	37.1	6.68	115.95	LM	7G	early
LM	8G	early	2018-05-14	88.9167	40.4167	0	8.33333	88.9167	2	115.667	117.653	4	2	941.222	0.0941222	26.1161	-97.2141	0.40141	7300	77558.7	12.7145	145	75	27.5	36.8	8.78	927.99	LM	8G	early
LM	9G	early	2018-05-15	100	100	0	0	37.9167	5.41667	144.667	219.151	4	2	1753.21	0.175321	26.1627	-97.2132	0.112357	23500	134040	21.9738	140	140	27.9	37	7.82		LM	9G	early
LM	12G	late	2018-08-21	100	100	0	0	11.3333	5.75	236.25	124.968	4	2	999.744	0.0999744	26.0956	-97.2807	0.366935	27950	279572	45.8314	90	90	29.4	36.7	5.99	834.33	LM	12G	late
LM	13G	late	2018-08-20	94.4167	94.4167	0	0	14	7.83333	276.083	137.465	4	2	1099.72	0.109972	26.1112	-97.1826	0.571822	2900	26370.4	4.32301	115	115	31.2	36.7	9.14	37.9254	LM	13G	late
LM	15G	late	2018-08-20	100	100	0	0	0	5.41667	295.583	111.557	4	2	892.454	0.0892454	26.1359	-97.2307	0.445534	200	2241.01	0.367379	105	105	30.7	37.1	7.46	0	LM	15G	late
LM	17G	late	2018-08-20	94.75	90.75	0	0	4.75	3.75	167	136.246	4	2	1089.96	0.108996	26.2394	-97.2332	0.315432	1900	17431.8	2.85766	115	115	29.1	37.6	4.3	23.41	LM	17G	late
LM	18G	late	2018-08-20	100	100	0	0	13.5833	4.08333	414.333	135.331	4	2	1082.65	0.108265	26.2207	-97.233	0.21142	7000	64656.2	10.5994	130	130	29.1	37.6	3.84	0	LM	18G	late
LM	19G	late	2018-08-21	100	100	0	0	3.91667	3.58333	176.5	156.058	4	2	1248.46	0.124846	26.2369	-97.2293	0.368014	1150	9211.34	1.51006	127	127	29.6	37.8	4.1	0	LM	19G	late
LM	20G	late	2018-08-20	100	98.9167	0	16.9167	0	5.66667	277.583	131.369	4	2	1050.95	0.105095	26.1383	-97.2345	0.727435	50	475.76	0.0779934	80	80	32.6	37.1	9.7	0	LM	20G	late
LM	21G	late	2018-08-20	100	100	0	15.75	17	6.08333	340	133.502	4	2	1068.02	0.106802	26.1049	-97.1851	0.475779	20150	188667	30.929	90	90	31.2	36.2	10.7	338.79	LM	21G	late
LM	22G	late	2018-08-20	100	60.75	0	16.6667	44.1667	3.83333	290.25	168.859	4	2	1350.87	0.135087	26.1692	-97.2235	0.745088	3400	25168.9	4.12605	145	145	30.2	37.1	6.08	77.73	LM	22G	late
LM	23G	late	2018-08-20	99.4167	99	0	21.5	1.33333	6.41667	296.417	141.122	4	2	1128.98	0.112898	26.1522	-97.2262	0.538331	950	8414.68	1.37946	135	135	30.1	36.7	6.47	0	LM	23G	late
LM	24G	late	2018-08-21	100	92.4167	0	92.1667	0.333333	8.75	423.333	176.479	4	2	1411.83	0.141183	26.1066	-97.2152	0.885936	7650	54184.9	8.88276	140	105	24.8	36.2	4.87	39.41	LM	24G	late
LM	25G	late	2018-08-20	95	95	0	0	72.4167	3.83333	167.583	104.546	4	2	836.371	0.0836371	26.2033	-97.1983	0.123037	1450	17336.8	2.8421	125	125	29.8	37.6	4.52	228.81	LM	25G	late
LM	28G	late	2018-08-20	99.6667	99.6667	0	29.0833	3.66667	6.66667	369.417	158.191	4	2	1265.53	0.126553	26.1295	-97.2135	0.380473	8250	65190.1	10.6869	115	115	30.9	36.5	9.02	91.5	LM	28G	late
LM	2G	late	2018-08-20	100	100	0	0	23.3333	6.33333	208.25	123.444	4	2	987.552	0.0987552	26.1666	-97.1957	0.177588	2000	20252.1	3.32002	135	135	30.1	37	4.91	27.7801	LM	2G	late
LM	3G	late	2018-08-21	79.1667	79.1667	0	0	9.25	5.58333	201.333	114.605	4	2	916.838	0.0916838	26.0938	-97.2783	1.23862	1325	14451.8	2.36915	115	57	29.5	36.7	4.88	72.06	LM	3G	late
LM	4G	late	2018-08-20	100	100	0	0	18.1667	5.75	244.833	187.147	4	2	1497.18	0.149718	26.2158	-97.2109	0.375658	368	2457.96	0.402944	125	125	29.6	37.4	4.61	0	LM	4G	late
LM	5G	late	2018-08-21	100	100	1.83333	0	1.25	4.41667	164.75	147.218	4	2	1177.75	0.117775	26.2433	-97.2329	0.534096	3750	31840.4	5.21975	102	102	29.4	37.9	3.69	38.32	LM	5G	late
LM	7G	late	2018-08-20	92	89.5	0	0	13.4167	2	119.917	115.824	4	2	926.592	0.0926592	26.2054	-97.1927	0.230664	9850	106304	17.4268	100	100	30	38.3	5.14	242.81	LM	7G	late
LM	8G	late	2018-08-21	85.3333	31.9167	0	46.3333	54.9167	4.16667	283.5	141.732	4	2	1133.86	0.113386	26.1153	-97.2133	0.897293	13050	115094	18.8679	145	110	26	36.4	5.27	2950	LM	8G	late
LM	9G	late	2018-08-20	100	100	0	0	33.8333	3.58333	201.917	145.085	4	2	1160.68	0.116068	26.162	-97.2139	0.249242	2100	18092.9	2.96604	135	135	30.1	37	6.52	0	LM	9G	late

## Sheet: metadata
Label descriptions
site	Site where data were collected
station	station label within each site where data were collected
sample_period	early or late summer collection
date	date when data were collected
Quadrats -->	data to the right of this label came from quadrats
AVG_tot_per_cov	average total percent cover, which includes all seagrass species in the cover estimates
AVG_Per_cov_tt	average total percent cover of Thalassia testudinum
AVG__percov_hw	average total percent cover of Halodule wrightii
AVG_Per_cov_sf	average total percent cover of Syringodium filiforme
AVG drift percent cover	average drift algae percent cover
Avg_tot_sht_count	average shoot count
Avg_canopy height	average canopy height
Trawl -->	data to the right of this label came from trawl
distance_m	total distance that the trawl was pulled based on geographical calculations
distance_method
trawl_width_m	width of trawl that was used
trawl_height	height of trawl
Distance_m3	calculation of distance covered by the trawl
Distance_Hectare	distance calculation in hectares
env_lat	Latitude coordinate at start of trawl pull
env_long	Longitude coordinate at start of trawl pull
AVG_Atten_Coeff	average attenuation coefficient
macro_weight_g	macroalgae wet weight in the trawl
Macro_weight_by_hectare	macroalgae wet weight in the trawl by hectare
Macro_weight_g_m2	macroalgae wet weight in the trawl grams per square meter
environmental -->	environmental data collected at the center of the trawl path to the right of this label
depth	depth at center of trawl path
secchi	secchi depth estimate at the center of the trawl path
temp	termperature (C) at center of trawl path
salinity	salinity measurement at center of trawl path
do	dissolved oxygen concentration at center of trawl path
sled -->	data to the right of this label came from sled
macro_weight_sled	wet weight of macroalgae found in the sled sample
